# Supplementary material for: Proof of Concept for a Controlled Raman-Compatible Skin-Mimicking Hydrogel Substrate for Chemical Imaging Technique Development
Source: Molecules. 2026 May 5;31(9):1530. doi: 10.3390/molecules31091530 (PMC13164873; doi:10.3390/molecules31091530)
Supplement: Supplementary file 1 [file molecules-31-01530-s001.zip]

Archive with 1 entries (1 files):
- molecules-4279325-supplementary.pdf
